# Supplementary material for: Whole-genome sequencing provides insights into a novel species: Providencia hangzhouensis associated with urinary tract infections
Source: Microbiol Spectr. 2023 Sep 21;11(5):e01227-23. doi: 10.1128/spectrum.01227-23 (PMC10581081; doi:10.1128/spectrum.01227-23)
Supplement: Table S1-S3 [file spectrum.01227-23-s0002.xlsx]

## Sheet: Table S1
ORF_ID	gene_name	Genomic location	strand	GC content(%)	Annotation	product	COG_category	DNA seq
PR-310_chr_03376	folE2	Chr:3674188-3675105	+	39.76	WP_094961529.1 MULTISPECIES: GTP cyclohydrolase FolE2 [Providencia]	GTP cyclohydrolase FolE2	S	ATGACAGTATCAACTGAATTACGTTGTTCATCTTTACCGGATGCGCAAAAGGAAAATGATATTTATAGCAATATCAAGCTAGACTGGGTCGGTATGACAGGGATTGCTTTACCTATTGAGATAGCGGGTCGTCCAATCAACGCACTTGTTGATGTCGGTACTGATTTACAAGGACAGAAAGGAATACACATGTCCCGGCTGTATCAGACCTTAGATGGACTCACACAGCATGAACTAACCCCCAATTTGATTCAACAGGCTCTAGAGCAGATTTTAATATCCCATAGCCATGTATCATCGAAGTCATCTCTTCGACTTTATGGCGATATTTTATTATCTCGCCCTTCTTTAGTTTCTCACCAGCATGGATGGAAAGCATATCCATTTGAAATAAATGCA…
PR-310_chr_03377	ccmM	Chr:3675095-3675655	+	41	WP_164456000.1 MULTISPECIES: carbonate dehydratase [Providencia]	Carbon dioxide concentrating mechanism protein CcmM	S	ATGCTGCGTAAAAATCCATCAGGACACTCCCCTGTTATTTCAGAAAAAGCCTATATCGACCCTACCGCAATTATTTGTGGCAAAGTCATTGTTGAAGATTACGTGTATATCGGCCCATATGCAGTCATCCGAGCTGATGAACTCAATGAAGAGGGGGATATGTCACCGATAGTAATAGGCCCACATTCAAATATTCAAGATGGTGTTGTTATCCATTCTAAAAGTGGGGCTGGAGTACAAATTGGCTCACATACTTCAATAGCACATCGTGCCATTGTCCATGGCCCTTGTAATATTGCTACACGAGTATTTATTGGTTTTAATAGCGTTCTATTTAATTGCAAAATTGGGGAAAACTGTGTTGTTCGTTATAACGCTGTTGTTGATGGTTTAACGCTA…
PR-310_chr_01045		Chr:1209313-1209480	+	36.31	EFE53681.1 hypothetical protein PROVRETT_07526 [Providencia rettgeri DSM 1131]	hypothetical protein		ATGCATTCGACGCCTAGCTACGGCACAAATTATTTAGAGGATGATGGTGAGGTGCTGTTTTTAAAATTTAAAGGCAAACCCCTCAAAGCAAAACCCTTAATTCAAAAATATCCTTCAAGCAAAAGCATCGTAGTCTTCGGTCATTTCCTTTCATTCATATTAATTTAG
PR-310_chr_02646		Chr:2900753-2900842	+	31.11	MCF8964948.1 hypothetical protein [Providencia rettgeri]	hypothetical protein		ATGATTACAATGTTAATTATTGTTTTAACACAATTTTTAGGGAATTTTACTGGTAATACAAGAGAGAGTGGTTGTTTTATTGAGATGTGA

## Sheet: Table S2
Gene	Recent	Ancestral
C1_hpah	3	0
COQ5_1	1	0
aaaT	13	3
aarA	3	1
aas	4	0
abgT_1	1	0
abgT_2	3	0
accA_1	0	1
accC	3	0
aceA	0	1
aceB	1	1
aceE	6	0
acnA	3	4
acnB	10	2
acp	8	1
acpH	2	1
acpS	1	0
acrB	2	0
acrC	9	0
acrR	0	1
acrZ	1	0
acs	1	1
actP	6	0
acuI	1	0
ada	1	0
add_1	1	0
ade2	3	0
adeP	10	1
adeQ	2	0
adhE_1	5	0
adhE_2	2	0
adiA	7	0
adk	1	0
aer	10	2
aer_2	2	1
agaA	4	0
ahpF	3	1
alaA	1	1
alaS	2	0
alkB	0	1
alkJ	4	0
allR	1	0
allS	0	1
alr	2	0
alsC	3	1
alx	1	0
amiC	1	0
amiD	4	0
amiF	3	0
amn	8	0
ampC	6	0
ampG	2	0
ampH	4	0
ampR	5	0
amtB	0	1
anmK	3	0
ant1_1	1	0
apbC	8	3
aphA	1	0
appA	2	0
appB	10	3
appC	10	9
apxIB	1	0
arcB	3	1
arcC2	0	1
argB	1	0
argC	2	1
argD	31	19
argE	8	0
argG	1	0
argH	6	0
argP	3	0
argS	1	0
arnA	1	0
arnB	7	4
arnC_1	5	0
arnC_2	2	0
arnF	3	0
arnT_1	5	0
arnT_2	0	1
arnT_3	2	1
aroA	1	0
aroE	2	0
aroF	1	0
aroG	2	0
aroH	4	0
aroK	1	0
aroQ1	1	0
arsA	3	0
arsB_2	1	3
arsC_2	3	4
arsR2	2	0
artM_1	2	0
artM_2	5	0
artQ_1	1	0
asd	3	1
asnC	1	0
asnS	6	0
aspC	1	0
atpA	2	0
atpD	1	0
atpG	1	0
atsA	1	0
avtA	3	0
azoR	0	1
bacC	0	1
baeS	2	0
baiA	2	0
bamB	3	0
bcr_1	3	0
bcr_2	1	0
bepE	7	0
besA	15	4
betA	2	0
betB_1	12	1
betB_2	5	0
betB_3	3	0
betI	1	0
betT	4	1
bglF	3	0
bhsA	6	0
bicA	0	1
bin3_2	1	0
bioA	3	2
bioD1_1	1	0
bioF	1	1
bioH	1	1
birA	1	0
brnQ	2	0
btsS	5	0
btsT	1	0
btuB_1	4	0
btuB_3	4	0
btuB_4	0	1
btuB_5	8	0
btuD_1	9	0
btuD_3	2	0
btuD_4	3	0
btuD_5	1	0
btuD_6	10	1
btuD_8	4	0
btuF_1	5	1
btuF_2	2	0
budC	1	0
bvgS	17	1
caiA	2	0
caiB	4	0
caiC	4	3
caiD	3	0
caiT	9	0
carA2	2	0
carA_2	3	0
carB_1	6	0
carB_2	8	2
cas3	10	0
cat	2	0
catM_1	2	1
cat_4	1	0
cbpA	1	0
cbpM	1	0
cca	4	3
ccmA	2	0
ccmB	2	0
ccmE	3	1
ccmF_1	17	1
ccmH	1	0
ccpA_1	6	4
cdaR_2	4	0
cdd	2	0
cdiA	1	0
cdiA2	4	1
cdiI4	5	1
cfa	1	0
cfxP	3	0
chbF	1	0
chbR	0	1
cheA	5	0
cheB	2	0
cheR	1	0
cheZ	1	0
chuR	2	0
cinA	1	0
cirA_1	2	1
cirA_2	1	0
citF	1	0
citX	0	1
clpA	0	1
clpB	5	0
clpS	1	0
clsA	1	1
clsB	1	0
cmoB	3	0
cmoM	3	0
cmtAa	5	0
cnoX	3	0
cntA	0	1
cntB	5	0
coaA	4	0
coaBC	1	0
coaE	1	0
cobC	2	0
cocE	1	0
codA	6	0
codB_1	3	0
codB_2	0	1
comEC	12	0
comM	3	0
comR	2	0
copA	4	0
cotSA	0	1
cpdA_2	4	0
cpdB	3	0
cpg2	3	0
cpoB	1	0
cpxA	3	0
cpxR	1	0
crcB	2	0
crp	7	0
csaA	2	0
csbX_2	2	1
cstA	2	0
csy2	0	1
cueO	5	0
cueR_2	1	0
cusA	6	0
cusB	2	0
cusC	2	1
cusS	1	1
cutC_2	9	2
cutD_1	3	0
cyaA	3	0
cyaB	1	0
cydB	3	0
cyoC	2	2
cysB_2	6	0
cysE	4	1
cysG	4	0
cysH	2	1
cysI	12	1
cysJ	6	0
cysK_1	2	0
cysL	3	0
cysN	1	0
cysQ	2	0
cysS	8	0
cysT	2	0
cysW	0	1
cytR_2	2	0
dacB	8	0
dacC	5	0
dadA1_1	4	1
dadA1_2	3	3
dadA_1	3	0
dadA_2	1	0
dadA_3	1	1
dam	1	0
damX	0	1
dam_1	6	0
dan_1	1	0
dapA_2	4	0
dapA_3	1	0
dapB	1	0
dapF	1	0
dat	2	0
dauR_1	0	1
dauR_2	1	0
davD	16	3
dbpA	3	0
dctA1	4	2
dcuA_1	5	0
dcuA_2	1	0
dcuD_3	2	0
dcyD	1	0
ddaF	1	0
ddlA	2	1
ddlB	7	0
deaD	7	2
decR_1	1	0
dedA	2	0
dedD	1	0
degQ	6	0
degS	2	0
denD	3	2
deoA	8	0
deoB	4	0
deoC_1	3	0
deoC_2	0	1
deoD	6	3
deoR	4	1
der	7	0
dgaE	1	0
dgoA	1	0
dgoT	2	0
dgt	2	0
dhaK_2	3	0
dhaL_2	1	0
diaA	1	0
dinB	0	2
dinG	1	0
djlA	6	3
dld	6	1
dmlA	4	0
dmlR_2	3	0
dmlR_3	2	0
dmsA_1	4	5
dmsB_2	1	0
dmsB_4	1	0
dmsB_5	2	0
dmsB_7	7	1
dmsC_1	6	0
dmsC_2	3	0
dmsC_4	7	1
dmsD_4	2	0
dnaA	1	0
dnaB	6	1
dnaB_1	4	2
dnaB_2	1	0
dnaE	4	0
dnaG	1	0
dnaJ	3	0
dnaN	1	0
dnaX	2	0
dpiA	2	0
dpiB	2	0
dpnA	2	1
dppA	5	0
dppB	2	0
dppC_1	1	0
dppC_2	4	0
dsbD	15	3
dsdA	1	0
dsdX	6	1
dtpA	2	2
dtpT	3	0
dusA	5	3
dusC	3	0
dxs	2	0
eamA	1	0
eamB_1	7	0
eamB_2	2	1
ecfA1	3	0
ecpC	8	1
ecpD	1	0
eda_1	4	0
eda_2	4	0
edd	3	0
efeO	3	0
elbB	2	0
elfC	7	5
elfD_2	3	0
eltD_2	3	0
emrA_1	2	0
emrA_2	1	0
emrB_1	0	3
emrB_2	5	0
emrD	3	0
emtA	1	0
eno	3	0
envC	2	0
envZ	3	0
epd	2	0
epmA	3	0
era_1	1	0
era_2	1	0
erpA	1	0
eryD	7	0
esiB_1	3	0
esiB_3	3	0
esiB_5	5	0
ettA	9	1
expZ	1	0
exsA	1	0
fabA	1	0
fabB	12	3
fabF_2	6	0
fabG_2	1	0
fabH_2	1	0
fadB	2	1
fadD	7	2
fadE	21	2
fadH	4	0
fadI	14	2
fadJ	1	0
fadL	1	6
fatA_1	0	3
fatA_2	1	0
fbaA	1	0
fdhD	7	1
fdhE	1	0
fdnG_1	3	0
fdnH_1	1	0
fdnH_2	7	1
fdoG_1	14	0
fdoH	1	0
fdoI	4	0
fdrA	4	0
feaB	2	0
fecA	1	2
fecI	5	0
feoB	2	0
fepC	3	0
fepE	0	1
fes	3	1
ffh	6	0
fhuB	4	0
fimC_2	1	0
fimD_1	3	0
fimD_2	10	3
fimD_3	1	0
fimD_4	1	0
fimF	3	0
fimF_2	0	1
fimG	1	0
fimG_2	2	0
finO	1	0
fis	1	0
fixA	4	0
fixB	2	0
fklB	1	0
fkpA	3	0
fldB	1	0
flgC	4	1
flgE	3	2
flgF	5	0
flgG	3	0
flgH	4	0
flgI	7	0
flgJ	4	1
flgK	6	0
flgL	8	1
flgM	1	0
flgN	1	0
flhA	9	0
flhB	4	0
fliA	19	3
fliD	12	2
fliF	4	0
fliH	6	1
fliI	2	1
fliJ	1	0
fliM	1	0
fliN	1	0
fliP	3	1
fliR	14	1
fliS	1	0
fliY	1	0
fljB	3	2
focC_1	1	1
folP_1	1	0
fpr	4	1
fptA	6	2
fpuA	13	0
frc_1	0	1
frdA	4	1
frdB	1	0
frdD	1	0
fre	0	1
frmA	1	0
frmB	3	0
fruA_2	22	1
fruB_1	7	0
fsr	1	0
ftsA	0	1
ftsB	1	0
ftsH	4	0
ftsI	3	0
ftsK	8	3
ftsL	1	0
ftsP	1	1
ftsW	2	0
ftsY	0	3
fucO	2	0
fucP	5	1
fumC	2	0
fur	1	0
gabD	7	2
gabR	1	0
gadC	4	1
galE_1	5	0
galE_2	13	2
galE_3	0	2
galK	0	1
galM_1	1	0
galM_2	1	0
galT	2	0
garP	10	0
gatY	1	0
gbpA	1	0
gcvP	0	1
gcvT	3	0
gdhA	1	0
gdx	1	0
gfo	4	3
ggt	11	2
ghrB	4	0
ghxQ	3	0
glcC	1	0
glcR_2	2	1
glcR_3	1	0
glmM	3	0
glmS	7	3
glmU	13	1
glnA	7	0
glnD	2	1
glnE	3	0
glnG	10	4
glnL	2	0
glnQ	1	0
glnS	9	0
gloC	6	0
glpA	1	0
glpB	1	4
glpC	6	1
glpD	5	0
glpE	1	0
glpF	3	0
glpK_1	7	0
glpK_2	0	1
glpQ	1	0
glpR_2	2	1
glpX	0	1
glrK	3	1
gltC_1	7	0
gltC_2	1	1
gltD	7	1
gltJ_1	1	0
gltK	0	1
gltR	4	1
gltS_1	3	2
gltS_2	2	0
gltS_4	1	0
gltX	4	1
glvR	1	0
glxK	1	1
glyA	3	0
glyQ	5	0
gmd	0	3
gmhA	1	0
gmhB	1	0
gnd	6	0
gntR_2	2	0
gntU	0	1
gnu	3	1
golD	3	0
gor	4	1
gpFI	4	0
gph	3	0
gppA	0	1
gpr	2	0
gpsA	1	2
gpx1	1	0
groL	3	0
group_10008	0	1
group_1002	1	0
group_1004	1	0
group_1005	3	2
group_1007	2	1
group_101	24	6
group_1011	1	1
group_1016	3	0
group_1017	0	1
group_102	27	1
group_1024	4	0
group_1029	2	0
group_1031	3	0
group_10314	2	0
group_10324	2	1
group_1035	1	0
group_1036	8	3
group_1038	2	1
group_104	2	5
group_10400	1	0
group_1042	0	3
group_1047	1	0
group_105	4	2
group_1051	1	3
group_1052	0	1
group_1054	4	0
group_106	2	1
group_10610	1	1
group_1062	1	0
group_1064	4	4
group_1066	1	0
group_107	0	1
group_1077	1	1
group_10809	4	1
group_1088	9	1
group_1089	4	0
group_1091	6	1
group_1092	2	0
group_1094	7	2
group_11	0	2
group_1102	1	0
group_1105	8	1
group_1106	26	6
group_1107	5	1
group_111	3	0
group_1112	1	0
group_1115	0	2
group_11179	1	0
group_1118	2	3
group_1119	1	0
group_1120	1	1
group_1123	0	1
group_1125	2	0
group_1130	2	0
group_1133	6	2
group_114	2	0
group_1145	9	0
group_1146	5	0
group_1147	1	0
group_1152	3	0
group_1153	3	0
group_11583	1	0
group_1160	1	0
group_1165	1	0
group_1166	1	0
group_1167	0	4
group_117	0	1
group_1171	3	0
group_1173	0	1
group_1174	2	2
group_1176	1	0
group_1178	1	0
group_118	2	4
group_1180	3	0
group_1182	3	2
group_1183	2	1
group_1184	3	1
group_1190	2	0
group_1199	1	0
group_1200	1	0
group_1202	0	1
group_1205	10	2
group_1207	1	0
group_121	5	3
group_1213	21	6
group_1214	12	4
group_1215	4	0
group_1227	1	0
group_1229	5	1
group_123	5	3
group_1232	2	1
group_12401	5	0
group_1259	3	0
group_126	1	0
group_1266	0	2
group_1267	9	1
group_1271	2	1
group_1272	0	2
group_12742	1	0
group_12797	1	0
group_128	1	0
group_1280	2	1
group_1285	1	0
group_1286	3	1
group_1294	4	0
group_1297	2	0
group_1298	1	0
group_1307	1	1
group_1308	3	0
group_13151	0	1
group_1321	1	1
group_1329	1	0
group_1333	7	1
group_1335	9	3
group_13396	1	0
group_1343	1	0
group_135	1	0
group_1354	1	0
group_1364	9	0
group_137	8	0
group_1370	1	0
group_1372	1	0
group_1375	1	0
group_1377	1	0
group_138	3	0
group_1384	1	1
group_1387	1	2
group_1393	1	0
group_1399	1	0
group_14	1	1
group_1404	1	0
group_1408	2	1
group_1420	1	0
group_14314	1	0
group_1432	1	0
group_1433	1	0
group_144	18	10
group_1442	1	1
group_1443	1	0
group_1444	5	0
group_1445	2	0
group_1447	1	0
group_1448	1	0
group_146	0	1
group_1461	1	1
group_1462	1	0
group_1465	1	0
group_1466	3	2
group_1483	4	0
group_1488	2	0
group_1489	1	0
group_1491	0	2
group_1493	2	3
group_1494	1	1
group_1496	2	5
group_1498	4	0
group_150	13	0
group_1501	1	0
group_1509	2	0
group_151	7	0
group_1511	6	3
group_1512	8	2
group_1514	1	1
group_1518	0	1
group_1519	2	1
group_1523	0	1
group_1524	0	2
group_1525	2	1
group_153	1	0
group_1531	3	0
group_1535	3	1
group_154	1	0
group_1541	1	0
group_1544	3	0
group_155	1	2
group_1554	0	1
group_1567	2	0
group_1569	2	0
group_157	7	2
group_1579	5	0
group_1580	6	0
group_1584	27	1
group_1599	3	0
group_160	32	4
group_16074	1	1
group_162	19	2
group_1623	4	0
group_1624	2	1
group_1634	5	2
group_1649	0	1
group_1651	3	0
group_166	13	1
group_1661	1	0
group_1668	1	1
group_167	12	1
group_1671	1	0
group_1673	4	5
group_1675	0	2
group_1678	3	0
group_1684	0	2
group_1692	5	0
group_1693	1	0
group_1696	4	0
group_1698	1	0
group_17	2	2
group_1701	13	1
group_1702	1	6
group_1704	2	0
group_171	1	2
group_1710	0	1
group_1711	3	0
group_1717	2	0
group_1718	4	2
group_1719	0	1
group_172	0	1
group_1721	0	1
group_1729	2	2
group_173	2	4
group_17302	0	2
group_17313	20	6
group_17367	6	0
group_17374	1	0
group_1739	0	1
group_174	1	0
group_1741	3	0
group_17425	1	0
group_17439	1	0
group_17440	1	0
group_17460	1	0
group_1748	2	0
group_1753	2	0
group_1756	1	0
group_1758	4	1
group_17584	2	0
group_176	2	8
group_1760	0	1
group_17604	0	1
group_17606	1	0
group_17614	3	0
group_1762	1	0
group_17625	1	0
group_1764	2	0
group_1770	0	1
group_1772	0	2
group_1774	13	1
group_17745	3	0
group_17776	7	0
group_17780	1	0
group_17784	2	0
group_178	1	0
group_17814	3	0
group_17827	1	0
group_17848	1	0
group_17855	2	0
group_17868	4	0
group_17885	1	0
group_17926	1	0
group_17957	3	0
group_1799	1	2
group_18	1	0
group_1802	0	1
group_1803	2	0
group_1806	0	1
group_18064	1	1
group_18086	1	0
group_1810	2	1
group_18112	4	0
group_18113	0	1
group_18126	7	0
group_1813	2	0
group_18141	1	0
group_1815	4	0
group_1817	1	0
group_18170	6	0
group_18178	4	1
group_18225	4	0
group_18259	1	0
group_18271	0	2
group_18296	5	1
group_18297	1	0
group_18306	9	1
group_18310	2	0
group_18352	1	1
group_18353	3	2
group_18365	6	0
group_18373	1	1
group_18379	1	0
group_18387	1	0
group_18394	1	0
group_18414	0	1
group_18430	4	0
group_18436	1	0
group_18438	2	0
group_18463	3	0
group_18491	8	0
group_18498	2	0
group_1850	1	0
group_18504	1	0
group_18537	2	1
group_18540	4	0
group_1856	1	0
group_18625	2	0
group_18670	2	0
group_18674	15	3
group_18677	6	1
group_187	1	0
group_1870	1	0
group_18703	1	0
group_1871	2	0
group_18713	1	0
group_18720	5	0
group_18732	6	2
group_1874	1	2
group_18744	22	1
group_1875	2	0
group_18765	1	0
group_1877	19	0
group_18789	1	0
group_1879	1	0
group_18802	6	2
group_18803	1	0
group_1881	1	0
group_18815	2	0
group_1883	3	0
group_18832	3	0
group_18839	4	0
group_18848	8	0
group_18856	3	0
group_1886	1	2
group_18866	4	0
group_18875	2	0
group_18892	3	0
group_1891	1	0
group_1893	0	5
group_1894	14	2
group_1895	1	1
group_1896	7	5
group_1897	3	5
group_1898	2	0
group_1899	2	0
group_1900	1	0
group_1903	1	0
group_1904	1	0
group_1905	1	0
group_1908	1	0
group_1909	7	1
group_191	4	1
group_1910	18	2
group_1911	2	0
group_1912	0	1
group_1913	1	0
group_1922	1	0
group_1925	3	0
group_1928	0	2
group_1929	2	4
group_1932	0	1
group_1933	0	1
group_1934	0	1
group_1941	1	0
group_1942	2	0
group_1952	2	0
group_1954	1	0
group_1956	1	1
group_1962	1	0
group_1964	2	0
group_1966	3	0
group_1967	2	0
group_1968	0	1
group_1969	6	0
group_1970	0	2
group_1973	0	1
group_1974	2	0
group_1978	1	0
group_198	3	0
group_1994	1	2
group_1995	2	0
group_2000	1	0
group_2002	1	3
group_2006	1	0
group_2008	8	0
group_2015	2	0
group_2019	0	1
group_2033	1	0
group_2038	1	0
group_2039	10	1
group_2052	1	0
group_2059	3	0
group_2060	3	0
group_2076	5	0
group_208	8	1
group_2088	1	1
group_2095	1	0
group_2098	0	1
group_2109	5	1
group_211	3	0
group_2112	1	0
group_2115	1	0
group_2117	8	4
group_213	1	0
group_2132	1	0
group_2138	3	0
group_2146	1	0
group_2154	3	0
group_2158	1	0
group_2170	2	0
group_218	1	0
group_2183	1	0
group_2193	2	0
group_22	1	6
group_2206	1	0
group_2208	1	0
group_2218	1	0
group_2220	1	0
group_2229	2	0
group_2231	4	0
group_2232	7	0
group_2233	1	0
group_2234	4	0
group_2235	1	1
group_2244	1	0
group_225	18	0
group_2252	7	1
group_2253	0	1
group_2259	9	0
group_226	2	0
group_2263	1	1
group_227	4	0
group_2274	1	0
group_2279	4	0
group_2285	0	1
group_2315	9	0
group_2317	2	0
group_2327	1	0
group_2333	1	0
group_2343	2	0
group_2349	2	0
group_2352	1	0
group_2353	5	0
group_2354	3	1
group_2356	1	0
group_2367	1	0
group_2369	0	1
group_2379	1	0
group_2382	0	2
group_2385	0	1
group_2395	1	1
group_24	1	0
group_2403	0	2
group_2413	5	0
group_2417	1	0
group_2419	1	0
group_2427	1	2
group_2429	0	1
group_243	3	1
group_2430	1	1
group_2431	1	1
group_2435	1	0
group_2436	3	2
group_2438	4	0
group_2443	10	2
group_2447	1	0
group_2450	2	1
group_2466	3	0
group_2477	1	0
group_2482	1	0
group_2486	2	2
group_2492	1	0
group_2495	1	1
group_2503	4	0
group_2504	7	1
group_2506	3	1
group_2507	23	3
group_2510	1	0
group_2518	2	0
group_2529	1	0
group_2533	3	0
group_2534	4	0
group_2538	2	0
group_2540	2	0
group_2545	0	1
group_2548	15	3
group_2549	3	0
group_2551	0	1
group_2557	1	0
group_2558	2	0
group_256	3	0
group_2561	0	3
group_2562	1	0
group_2563	3	0
group_2565	7	0
group_2566	7	0
group_2577	0	1
group_2579	0	1
group_2581	1	0
group_2584	2	1
group_2585	1	3
group_2588	2	0
group_2589	2	0
group_2597	0	1
group_2598	3	0
group_2602	1	0
group_2606	1	2
group_2607	2	1
group_261	4	1
group_2610	1	2
group_2619	0	1
group_262	0	2
group_2620	0	2
group_2621	1	0
group_2630	1	0
group_2632	0	1
group_2638	0	2
group_2647	1	0
group_2649	3	1
group_265	1	0
group_2657	2	0
group_266	2	0
group_2661	1	0
group_2676	3	0
group_2683	1	0
group_269	2	0
group_2691	0	1
group_2699	3	0
group_2701	3	0
group_2707	4	2
group_2710	4	0
group_2716	1	0
group_2718	2	0
group_2726	1	0
group_2729	3	0
group_2732	1	0
group_2743	1	0
group_2747	2	3
group_2756	0	1
group_2768	2	0
group_2779	0	1
group_2788	2	0
group_2790	1	0
group_2792	0	1
group_2799	1	0
group_28	4	17
group_2801	1	0
group_2804	4	0
group_2805	6	0
group_2808	0	1
group_2809	2	0
group_281	10	0
group_282	17	1
group_2828	1	0
group_283	1	2
group_2833	1	0
group_2838	2	0
group_284	0	1
group_2849	1	0
group_286	1	0
group_2861	1	0
group_287	1	0
group_2870	2	0
group_2873	3	1
group_2874	11	0
group_2876	2	0
group_2889	0	1
group_2892	3	0
group_2898	2	0
group_29	7	2
group_2910	1	0
group_2928	2	0
group_2939	2	1
group_2941	2	1
group_2942	7	4
group_2957	3	0
group_296	2	0
group_2963	4	0
group_2966	1	0
group_2979	0	1
group_2989	1	0
group_2998	0	1
group_3000	1	1
group_3001	2	0
group_3013	28	2
group_3018	1	0
group_3022	3	0
group_3026	1	0
group_303	1	0
group_305	1	0
group_3061	1	0
group_3066	1	0
group_3072	2	0
group_3073	5	0
group_3075	2	0
group_308	4	5
group_3092	0	1
group_3098	6	1
group_3107	7	2
group_3108	1	0
group_3109	13	0
group_3125	1	4
group_3127	1	0
group_3129	1	0
group_3134	3	0
group_3137	3	0
group_315	3	0
group_3152	5	1
group_3160	3	0
group_3163	2	0
group_3171	1	0
group_318	1	0
group_3183	2	1
group_319	2	0
group_3190	1	0
group_3195	2	1
group_3198	1	0
group_3199	5	0
group_3200	1	0
group_3222	2	1
group_3228	7	3
group_3231	3	1
group_3245	1	0
group_3248	4	0
group_3250	1	0
group_326	8	3
group_3268	20	6
group_3274	1	0
group_3280	1	0
group_3282	16	0
group_3283	8	2
group_329	2	3
group_3292	1	1
group_330	0	1
group_3302	1	0
group_3308	4	1
group_3323	1	0
group_3328	1	0
group_3330	2	0
group_3334	15	1
group_3335	5	1
group_3347	3	0
group_3350	1	0
group_336	2	0
group_3362	0	1
group_337	4	9
group_3374	1	0
group_3375	1	0
group_3379	1	0
group_338	1	0
group_3382	2	0
group_3383	3	0
group_3394	0	1
group_340	6	5
group_3400	0	1
group_3420	2	0
group_3433	1	0
group_3436	8	0
group_344	1	0
group_3456	1	0
group_3458	1	0
group_346	1	0
group_3460	7	1
group_3464	0	1
group_3467	1	1
group_3472	7	1
group_3488	0	1
group_3497	3	0
group_3504	1	0
group_3505	0	1
group_3508	3	0
group_351	3	0
group_3518	1	0
group_353	0	1
group_3546	9	0
group_3549	1	0
group_355	1	0
group_3566	2	0
group_3577	8	0
group_3578	0	2
group_3579	1	0
group_3582	2	0
group_360	2	0
group_3601	1	0
group_3607	1	0
group_361	1	0
group_3612	0	1
group_3613	1	0
group_3619	1	0
group_362	1	0
group_3625	2	1
group_3627	2	0
group_3628	17	0
group_363	1	2
group_3631	0	1
group_3639	1	0
group_3642	0	1
group_3643	1	0
group_3646	1	0
group_3647	2	0
group_3649	0	1
group_3657	0	1
group_3658	0	1
group_366	11	2
group_3660	1	0
group_3661	0	1
group_3664	1	0
group_3667	1	0
group_3678	2	0
group_3680	2	0
group_3683	1	0
group_3687	1	0
group_369	0	2
group_3690	1	1
group_3691	1	1
group_3692	2	0
group_3693	3	0
group_3694	1	0
group_3697	2	0
group_37	8	1
group_3708	1	0
group_3718	6	1
group_3724	1	0
group_3725	3	2
group_3728	1	1
group_3735	2	0
group_3736	1	0
group_3737	0	1
group_3747	1	0
group_3761	1	0
group_3762	2	0
group_3765	0	1
group_3776	1	0
group_3781	1	0
group_3787	1	0
group_3791	1	0
group_3795	6	0
group_3798	1	0
group_3800	1	0
group_3804	2	0
group_3806	1	0
group_3821	1	0
group_3824	1	0
group_3828	0	1
group_3829	0	1
group_3834	0	1
group_3836	0	1
group_3843	2	0
group_3862	1	0
group_3867	1	0
group_3870	0	1
group_3872	1	1
group_389	1	0
group_3905	2	0
group_3912	0	1
group_3927	3	0
group_3931	5	0
group_3940	0	1
group_3944	1	0
group_3950	0	2
group_3953	1	0
group_3957	2	1
group_3961	1	0
group_3977	2	0
group_3978	1	0
group_3982	0	1
group_3991	1	0
group_4011	0	1
group_4015	0	1
group_4027	7	0
group_4037	0	1
group_4042	1	0
group_4047	3	0
group_4077	1	0
group_4097	1	0
group_4098	1	0
group_4108	1	0
group_411	0	2
group_4113	0	2
group_412	4	1
group_413	4	1
group_4143	1	0
group_4148	1	0
group_415	1	0
group_4163	1	0
group_4167	10	1
group_4175	5	0
group_4177	2	0
group_4178	1	0
group_4179	1	0
group_418	0	3
group_4183	2	0
group_4185	4	0
group_4186	1	0
group_4188	5	1
group_4190	6	1
group_42	5	14
group_4212	3	0
group_4213	1	0
group_423	0	1
group_4237	3	0
group_4241	2	1
group_4246	1	0
group_426	2	2
group_4261	2	0
group_4268	5	0
group_427	8	0
group_4280	1	0
group_4281	1	0
group_4284	1	0
group_4285	2	0
group_4286	1	0
group_4295	2	1
group_43	3	2
group_4312	1	0
group_4317	2	0
group_4321	2	0
group_4324	0	1
group_4336	1	0
group_4338	3	1
group_4342	1	0
group_4343	2	0
group_4348	1	0
group_4352	0	3
group_436	0	1
group_4364	2	0
group_4366	1	0
group_437	0	1
group_4379	7	0
group_438	1	1
group_4385	1	0
group_4389	3	0
group_4391	6	0
group_4392	5	2
group_4394	1	0
group_4398	2	1
group_440	2	1
group_4405	25	2
group_441	0	1
group_442	3	3
group_4439	2	1
group_4450	1	0
group_4452	2	0
group_4459	1	0
group_4461	1	0
group_4462	1	0
group_4473	1	0
group_4474	2	0
group_4476	3	1
group_4480	1	0
group_4485	1	1
group_4486	5	0
group_4493	1	0
group_45	2	1
group_4504	2	0
group_4506	3	0
group_451	1	0
group_4515	1	0
group_4518	1	0
group_4520	4	0
group_4521	1	1
group_4529	30	5
group_454	1	1
group_4548	1	0
group_455	5	2
group_4550	1	1
group_4551	1	0
group_4560	1	0
group_4579	3	0
group_458	1	0
group_4587	4	0
group_459	16	3
group_4590	1	0
group_4604	1	0
group_4605	1	0
group_4606	1	0
group_4615	7	0
group_462	17	12
group_4627	2	0
group_463	2	0
group_4643	3	0
group_465	30	3
group_4653	0	1
group_4656	2	1
group_4657	4	0
group_466	13	0
group_4660	2	1
group_4664	1	0
group_4667	1	0
group_467	2	0
group_468	2	0
group_4687	1	0
group_4692	2	1
group_4725	4	0
group_4728	2	0
group_4744	2	0
group_4784	2	0
group_479	2	0
group_4796	3	0
group_4797	0	1
group_4798	0	1
group_4801	4	0
group_4802	1	0
group_4804	9	1
group_4819	1	0
group_4820	2	0
group_4822	2	0
group_4823	8	0
group_4827	1	1
group_4829	6	0
group_4830	1	0
group_4835	2	0
group_4837	1	0
group_4844	2	1
group_4849	1	0
group_4851	1	0
group_486	1	0
group_4860	5	0
group_4876	1	0
group_4879	1	0
group_4895	4	0
group_4919	1	0
group_4924	0	3
group_4933	2	0
group_4960	3	0
group_4962	3	0
group_4974	1	3
group_4976	1	0
group_4995	1	0
group_5	2	0
group_50	6	0
group_5009	1	0
group_507	3	0
group_5075	1	0
group_5080	1	0
group_5104	1	0
group_5122	1	0
group_513	1	0
group_5132	2	0
group_5134	1	0
group_5135	0	2
group_5136	2	0
group_5138	0	1
group_5144	1	0
group_5145	1	0
group_515	3	0
group_516	1	0
group_518	3	1
group_5185	2	0
group_5187	1	0
group_5188	2	0
group_520	1	0
group_522	7	0
group_5239	1	0
group_5242	3	2
group_5244	1	0
group_5249	3	0
group_5250	2	0
group_526	1	0
group_529	2	0
group_5290	2	0
group_5297	4	0
group_5298	1	0
group_5299	1	0
group_5302	1	0
group_5313	2	1
group_5327	1	0
group_5336	2	0
group_5367	1	0
group_5377	3	0
group_5383	0	1
group_5384	1	0
group_5403	0	2
group_5404	2	1
group_5408	2	0
group_5409	1	0
group_5410	5	0
group_5418	1	0
group_5426	0	2
group_544	3	0
group_5446	1	0
group_5450	1	0
group_546	4	0
group_5468	0	1
group_549	1	1
group_551	11	6
group_5516	1	0
group_5534	1	0
group_5543	1	0
group_5549	2	0
group_561	4	0
group_562	3	0
group_5629	1	0
group_563	2	0
group_5641	0	1
group_5654	2	0
group_5666	1	0
group_567	47	3
group_5680	1	0
group_569	16	0
group_5691	1	0
group_5737	0	1
group_5740	0	4
group_5758	2	0
group_5776	1	0
group_58	1	1
group_580	1	1
group_5815	1	0
group_5818	1	0
group_5857	2	0
group_59	1	0
group_5904	1	0
group_5916	1	0
group_5931	2	6
group_5938	1	0
group_5946	1	0
group_5977	1	0
group_6025	3	2
group_6043	1	0
group_6045	1	0
group_6051	1	0
group_607	3	1
group_6072	1	0
group_6087	1	0
group_6098	1	0
group_6143	1	0
group_6197	1	0
group_6198	3	0
group_620	1	0
group_6209	0	1
group_6260	0	1
group_6284	0	1
group_6317	1	0
group_6394	10	0
group_6462	1	0
group_648	3	0
group_649	3	1
group_65	20	0
group_6510	2	0
group_652	11	0
group_6557	1	0
group_656	3	2
group_6578	1	0
group_6580	12	1
group_66	9	0
group_660	1	0
group_6615	4	0
group_6625	1	0
group_663	2	2
group_667	2	1
group_669	2	1
group_67	8	1
group_670	1	0
group_6756	1	0
group_676	4	1
group_6799	2	0
group_68	0	2
group_6806	0	1
group_6807	1	0
group_6809	1	0
group_6818	25	1
group_682	3	1
group_6821	1	0
group_683	0	2
group_6839	1	0
group_685	2	0
group_6851	1	0
group_6852	2	0
group_6853	1	0
group_686	3	0
group_6861	1	0
group_6867	3	0
group_6869	1	1
group_687	3	0
group_6898	2	0
group_69	4	2
group_6916	4	1
group_6917	1	0
group_6925	1	0
group_6947	3	0
group_697	2	1
group_7068	1	0
group_7070	2	0
group_7090	0	1
group_711	0	1
group_714	1	0
group_718	0	3
group_72	4	0
group_724	0	1
group_7241	1	0
group_7276	0	1
group_7282	1	0
group_73	0	1
group_733	1	0
group_7350	1	0
group_737	0	1
group_7370	2	2
group_7396	1	0
group_74	1	0
group_740	10	0
group_743	1	0
group_744	5	0
group_745	1	0
group_747	25	0
group_7475	1	0
group_748	7	2
group_75	1	0
group_7510	1	0
group_7544	1	0
group_756	3	0
group_759	4	1
group_765	1	1
group_7680	3	0
group_769	0	1
group_7697	4	0
group_7698	2	0
group_77	0	1
group_7701	1	0
group_775	20	0
group_776	2	0
group_777	1	0
group_7862	1	0
group_7958	1	0
group_797	2	0
group_803	14	1
group_804	0	3
group_805	6	0
group_8099	2	1
group_81	2	0
group_8108	1	0
group_811	1	0
group_8111	1	2
group_812	5	0
group_8124	1	0
group_813	3	0
group_815	1	0
group_8151	2	1
group_819	1	0
group_8198	6	0
group_820	1	1
group_8217	9	0
group_8234	11	0
group_826	3	2
group_827	19	0
group_829	12	0
group_830	3	0
group_8315	2	0
group_832	0	1
group_8323	11	0
group_833	2	3
group_836	1	0
group_8362	4	0
group_8364	1	0
group_839	18	8
group_842	2	0
group_847	2	0
group_85	8	0
group_855	1	0
group_863	1	0
group_869	2	0
group_87	17	7
group_875	6	0
group_8770	1	0
group_88	15	0
group_882	0	1
group_885	37	9
group_886	1	0
group_888	11	0
group_889	6	0
group_894	1	0
group_895	2	0
group_896	0	1
group_900	6	2
group_902	32	10
group_908	1	0
group_910	1	0
group_92	1	1
group_928	2	0
group_929	1	0
group_933	3	0
group_934	1	0
group_9379	0	1
group_941	5	0
group_942	1	1
group_944	1	0
group_949	1	0
group_952	3	0
group_953	1	0
group_955	4	1
group_956	2	2
group_957	1	0
group_966	6	1
group_967	6	0
group_968	4	0
group_9695	0	1
group_973	1	0
group_9730	3	0
group_978	1	0
group_9829	1	0
group_983	1	1
group_99	1	0
group_990	3	1
group_9912	3	1
group_992	1	0
gshA	1	0
gsiC_1	1	0
gsiC_2	6	0
gsk	1	0
gspA	1	1
gss	1	0
gstB_2	2	0
guaA	10	1
guaB	1	0
guaD	2	0
gyrA	2	0
gyrB	4	0
hbpA	4	1
hcaR	3	0
hcp	1	0
hcpA_2	9	0
hcpA_4	3	0
hcpA_6	2	0
hcpA_7	5	1
hcr	0	2
hdc	2	0
hdeD	1	0
hdfR_1	1	1
hdfR_2	1	0
helD	4	0
hemA	2	0
hemC	2	0
hemD	2	0
hemE	2	0
hemF	0	1
hemH	1	0
hemN	1	0
hemR_2	5	2
hemS_2	1	0
hemW	2	0
hemY	2	1
hexR_2	1	1
hflC	3	0
hflK	1	2
higB_2_1	1	0
hin	1	0
hipA	1	0
hisA	4	0
hisD	6	3
hisF	2	0
hisG	2	0
hisI	0	1
hisN	5	0
hldD	3	0
hldE	2	0
hlyD	1	0
hmp	1	0
hmuT	1	0
hmuU_1	8	2
hmuU_2	2	0
holA	1	0
holB	1	0
hpaB	1	0
hpaC	3	0
hpaIIM	1	0
hpcB	7	0
hpcE_1	6	0
hpcE_2	3	0
hpcG	1	0
hprA	2	0
hprR	1	0
hprS	2	2
hpt	1	1
hpyO	8	3
hrpB	8	1
hscA_2	7	1
hscC	1	0
hsdR	4	0
hslU	0	1
htpG	5	0
htpX_2	5	0
hutG	4	0
hutH	10	2
hutI	5	0
hutU_1	5	0
hutU_2	10	3
hxpA	1	0
hxpB	1	1
hybC	2	0
hybD	2	0
hybE	1	1
hybF	2	0
hybG	2	1
hybO	2	0
hypB	7	0
hypD	5	0
hypE	7	2
hypF	9	1
hyuC	0	1
hyuP	2	0
iaaA	3	0
icd	10	0
idnT	2	0
igaA	5	0
ileS	3	1
ilvA	9	0
ilvB	6	2
ilvC	17	0
ilvD	5	3
ilvE	3	0
ilvG_1	4	0
ilvG_2	6	0
ilvI	1	1
imm_2	1	0
insK	0	1
intA_1	6	8
intA_2	11	2
intA_3	5	0
intA_4	9	0
intA_5	8	1
intQ	4	4
intS	2	1
intS_1	4	0
intS_2	4	1
intS_3	0	1
invA	6	0
invF	4	1
iolC	6	0
iolD	19	4
iolE_1	5	0
iolE_2	4	0
iolG_2	1	0
iolU	5	0
ipdC	3	0
irtB	0	1
iscR	1	0
iscU	0	1
ispA	0	1
ispE	3	0
ispG	1	2
ispH	4	0
ispU	1	0
iutA	5	0
kbl	3	1
kch	1	0
kdc	3	0
kdgK_1	1	0
kdgK_2	5	0
kdgR_4	6	1
kdpA	6	0
kdpB	6	0
kdpC	5	0
kdpD	1	0
kdpE	4	0
kdsA	2	0
kefC	11	0
klcA_1	1	0
lagD	2	1
lapB	7	0
ldhA	2	1
lemA_3	1	0
lepA	3	0
lepB	1	0
leuA	3	0
leuB	1	0
leuC	2	0
leuD	1	0
leuE_2	2	0
leuE_3	2	0
leuO	3	0
leuS	10	0
lexA	1	0
lexA_1	1	0
lexA_2	1	0
lgoD	2	0
lhgD	4	1
licR	2	0
ligA	1	0
ligB	5	0
livF	1	2
livH	3	0
livK	1	0
lldR	3	0
lnt	0	1
lolA	3	0
lolC	2	0
lolD_1	1	0
lolD_2	4	1
lon_2	4	0
lpdA	3	0
lpfA_1	2	1
lplA	5	0
lplT	5	0
lpoA	4	0
lpoB	1	0
lptB_2	3	0
lptD	10	0
lptF	3	0
lptG	3	1
lpxC	3	0
lpxK	1	0
lpxL	1	0
lpxP	1	0
lrp_1	0	1
lsrB	1	0
lsrR	1	0
ltaE	5	0
ltnD	1	1
ltxB	2	0
lutR_2	1	0
lysA_1	4	1
lysC	7	0
lysO	3	0
lysS	5	1
lyx	10	2
macA_1	0	1
macA_2	4	0
macB_1	3	0
maeA	6	0
maeB	3	0
mak	5	4
malT	1	0
malX	3	2
manA	0	2
manX_1	1	0
manX_2	1	0
manZ_2	1	0
manZ_3	2	0
marR	1	0
matP	1	0
mdtA_1	1	0
mdtA_2	2	0
mdtB	3	0
mdtC	4	0
mdtD	3	1
mdtG	2	0
mdtH	2	2
mdtI	0	1
mdtK	1	0
mdtL	9	0
menA	3	0
menB	5	0
menC_1	2	0
menE	4	0
mepM	3	3
mepS	1	0
metAS	0	1
metC_1	6	0
metC_3	4	0
metE	17	9
metG	17	1
metH	10	0
metI_1	3	1
[truncated: 841 more rows]

## Sheet: Table S3
Assembly	species	assembly_accession	Run	source	Collection Year	Isolation Country	Strain	contigs	Total length	GC (%)	N50	N90
DRR015742	Providencia rettgeri		DRR015742	Human		Japan	DRS013876	74	4457836	40.57	233149	74880
DRR120583	Providencia hangzhouensis	GCA_015962525.1	DRR120583	Human	2015	Japan	E168	110	4622794	40.6	273453	74990
ERR10431929	Providencia hangzhouensis	GCA_026303095.1	ERR10431929	Human	2020	Paraguay	DTU_2021_1002803_1_SI_PRY_ASU_CLPH_056	293	4935976	40.63	39451	11206
ERR10436619	Providencia rettgeri	GCA_026345195.1	ERR10436619	Human	2020	Denmark	DTU_2021_1002091_1_SI_CZE_PRA_034	63	4560223	40.3	452436	100493
ERR4013636	Providencia rettgeri	GCA_018165795.1	ERR4013636	Human	2018	Denmark	1D-260	39	4481877	40.21	1154540	182800
ERR4180939	Providencia hangzhouensis	GCA_903684335.1	ERR4180939	Environment	2017	Ghana	BB1467	134	4473920	40.43	82848	28742
ERR4181066	Providencia hangzhouensis	GCA_903684555.1	ERR4181066	Environment	2017	Ghana	BB1487	240	4899080	40.88	42815	11624
ERR4181071	Providencia hangzhouensis	GCA_903684625.1	ERR4181071	Environment	2017	Ghana	BB1453	61	4941203	40.74	310941	129280
ERR8288570	Providencia huaxiensis		ERR8288570	Human	2021	Germany	S.160.21.Pre	71	4413492	40.59	244008	92182
ERR9832559	Providencia hangzhouensis	GCA_023925725.1	ERR9832559	Human	2019	Israel	900151489	92	5060091	40.44	303020	69728
ERR9832560	Providencia hangzhouensis	GCA_023925685.1	ERR9832560	Human	2019	Israel	901207658	127	5014010	40.43	259783	70122
ERR9832566	Providencia hangzhouensis	GCA_023924625.1	ERR9832566	Human	2018	Israel	860582961	115	4644999	40.72	194588	43597
ERR9832567	Providencia hangzhouensis	GCA_023925645.1	ERR9832567	Human	2018	Israel	860640503	113	4683426	40.72	204615	44043
ERR9832633	Providencia hangzhouensis	GCA_023924505.1	ERR9832633	Human	2019	Israel	906247372	152	4759471	41.1	132411	44480
GCA_000158055.1	Providencia hangzhouensis	GCA_000158055.1		Human		USA	DSM 1131	32	4764068	40.14	446177	164991
GCA_000314835.2	Providencia rettgeri	GCA_000314835.2		Animal	1999	USA	Dmel1	2	4348646	40.28	4343079	4343079
GCA_002265395.1	Providencia hangzhouensis	GCA_002265395.1		Human	2016	USA	PR1	95	5257078	40.6	125293	47210
GCA_002417505.1	Providencia hangzhouensis	GCA_002417505.1		Human	2013	South Africa	PR002	113	4823957	40.69	189689	52288
GCA_002843235.3	Providencia huaxiensis	GCA_002843235.3	SRR6442655	Human	2015	China	WCHPr000369	6	4800413	41.3	4573616	4573616
GCA_003176635.1	Providencia rettgeri	GCA_003176635.1		Human	2010	Japan	TUM9994	97	4642753	40.49	198565	53633
GCA_003226135.1	Providencia hangzhouensis	GCA_003226135.1		Human	2015	Spain	Pret_2032	18	5005674	40.45	4018715	599216
GCA_003426175.1	Providencia rettgeri	GCA_003426175.1	SRR7947630	Human	2017	USA	NVIT03	73	4380146	40.3	787417	221833
GCA_005155965.1	Providencia hangzhouensis	GCA_005155965.1		Human	2015	China	Pr-15-2-50	1	4649193	40.3	4649193	4649193
GCA_006351125.1	Providencia hangzhouensis	GCA_006351125.1		Human	2019	China	PrsM19	66	4715540	40.86	296477	60554
GCA_007644115.1	Providencia hangzhouensis	GCA_007644115.1		Human	2018	Madagascar	297	151	4845081	41.08	70533	19416
GCA_007644135.1	Providencia hangzhouensis	GCA_007644135.1		Human	2018	Madagascar	269	181	4902088	41.21	49598	16334
GCA_010318885.1	Providencia hangzhouensis	GCA_010318885.1		Human	2018	Japan	BML2496	1	4651003	40.41	4651003	4651003
GCA_010319105.1	Providencia hangzhouensis	GCA_010319105.1		Human	2018	Japan	BML2526	1	4342905	40.33	4342905	4342905
GCA_010319405.1	Providencia hangzhouensis	GCA_010319405.1		Human	2018	Japan	BML2576	1	4351300	40.32	4351300	4351300
GCA_010320145.1	Providencia hangzhouensis	GCA_010320145.1		Human	2018	Japan	BML2531	2	4781307	40.38	4696377	4696377
GCA_011440365.1	Providencia hangzhouensis	GCA_011440365.1		Human	2018	Canada	N18-03642	97	4558058	40.17	117716	33657
GCA_013255915.1	Providencia hangzhouensis	GCA_013255915.1		Animal	2017	China	YPR31	2	4741336	40.35	4605722	4605722
GCA_013423885.1	Providencia hangzhouensis	GCA_013423885.1		Animal	2018	China	G0519	2	4512181	40.33	4493347	4493347
GCA_013694385.1	Providencia hangzhouensis	GCA_013694385.1		Human	2014	China	P01	1	4601020	40.54	4601020	4601020
GCA_013702245.1	Providencia huaxiensis	GCA_013702245.1		Human	2016	China	2353217	1	4337992	40.99	4337992	4337992
GCA_014394705.1	Providencia hangzhouensis	GCA_014394705.1		Animal	2017	China	YPR25	4	4779295	40.31	4605722	4605722
GCA_014489375.1	Providencia hangzhouensis	GCA_014489375.1		Environment	2018	China	FZB001	1	4581419	40.2	4581419	4581419
GCA_015571575.1	Providencia huaxiensis	GCA_015571575.1		Animal	2017	Canada	Res13-Sevr-LER2-35	3	4546463	40.73	4533357	4533357
GCA_015672895.1	Providencia huaxiensis	GCA_015672895.1		Animal	2017	Canada	Res13-Sevr-LER2-34	216	4724384	41.13	47429	13306
GCA_015672905.1	Providencia huaxiensis	GCA_015672905.1		Animal	2017	Canada	Res13-Sevr-LER2-33	95	4748961	41.01	145380	35211
GCA_015672955.1	Providencia huaxiensis	GCA_015672955.1		Animal	2017	Canada	Res13-Sevr-LER2-36	186	4737903	41.05	55661	17396
GCA_016512695.1	Providencia hangzhouensis	GCA_016512695.1		Human	2020	USA	MRSN845308	114	4826765	40.88	127214	27062
GCA_017163435.1	Providencia huaxiensis	GCA_017163435.1	SRR13316616				Pvs2	285	4542864	40.67	38347	9916
GCA_017287795.1	Providencia hangzhouensis	GCA_017287795.1		Human	2017	Nigeria	15980	131	4792217	40.51	84226	22907
GCA_017288195.1	Providencia hangzhouensis	GCA_017288195.1		Human	2018	Nigeria	15969	236	4778619	40.55	43108	11348
GCA_017292185.1	Providencia hangzhouensis	GCA_017292185.1		Human	2018	Nigeria	15970	79	4788868	40.5	161903	52231
GCA_017581705.1	Providencia hangzhouensis	GCA_017581705.1		Human	2018	Nigeria	16099	231	4782457	40.58	44415	12209
GCA_017582445.1	Providencia hangzhouensis	GCA_017582445.1		Human	2018	Nigeria	16007	249	4765097	40.57	40945	10490
GCA_017693185.1	Providencia rettgeri	GCA_017693185.1		Animal	2018	USA	NvitL3-3V	21	4324254	40.21	404322	187858
GCA_017837955.1	Providencia hangzhouensis	GCA_017837955.1		Human	2017	Nigeria	15978	192	4784231	40.48	51625	12231
GCA_017837965.1	Providencia hangzhouensis	GCA_017837965.1		Human	2017	Nigeria	15981	119	4803080	40.49	110197	27190
GCA_017837995.1	Providencia hangzhouensis	GCA_017837995.1		Human	2017	Nigeria	15979	222	4794018	40.54	49806	11880
GCA_017838065.1	Providencia hangzhouensis	GCA_017838065.1		Human	2017	Nigeria	15961	235	4768819	40.52	44814	9551
GCA_018067445.1	Providencia huaxiensis	GCA_018067445.1	SRR14083885	Human	2020	USA	2020EL-00113	65	4681294	41.01	432835	94301
GCA_018068565.1	Providencia huaxiensis	GCA_018068565.1	SRR14083947	Human	2019	USA	2020EL-00049	89	4452718	40.54	108751	37046
GCA_018068825.1	Providencia huaxiensis	GCA_018068825.1	SRR14083959	Human	2019	USA	2020EL-00036	71	4460334	40.51	145327	53229
GCA_018861215.1	Providencia hangzhouensis	GCA_018861215.1		Human	2013	Argentina	PreM15973	1	4367913	40.41	4367913	4367913
GCA_018861235.1	Providencia hangzhouensis	GCA_018861235.1		Human	2013	Argentina	PreM15628	1	4368530	40.4	4368530	4368530
GCA_018861255.1	Providencia hangzhouensis	GCA_018861255.1		Human	2013	Argentina	PreM15758	1	4368564	40.41	4368564	4368564
GCA_019660205.1	Providencia hangzhouensis	GCA_019660205.1		Human	2015	China	Pr-15-2-50	106	4666691	40.22	134617	58155
GCA_019725435.1	Providencia hangzhouensis	GCA_019725435.1		Human	2019	USA	N19E218292-01	263	4579602	40.33	31388	9361
GCA_019991145.1	Providencia huaxiensis	GCA_019991145.1		Human	2019	China	ZDHY182	207	4841880	41.16	222494	50648
GCA_020683065.1	Providencia hangzhouensis	GCA_020683065.1		Human	2019	Colombia	06-1619	1	4381808	40.34	4381808	4381808
GCA_020808945.1	Providencia rettgeri	GCA_020808945.1		Animal	2020	China	KM4	2	4550106	40.32	4378712	4378712
GCA_021044835.1	Providencia huaxiensis	GCA_021044835.1	SRR16983635	Human	2021	USA	2021EL-01262	70	4405536	40.66	141607	43626
GCA_021869825.1	Providencia hangzhouensis	GCA_021869825.1		Human	2019	Colombia	06-1619-1	83	4419263	40.19	242903	45623
GCA_022846595.1	Providencia hangzhouensis	GCA_022846595.1		Human	2015	Japan	NR1418	3	4672514	40.77	4371793	4371793
GCA_023184555.1	Providencia rettgeri	GCA_023184555.1		Human	2021	USA	PROV_UAMS_01	1	4266731	40.51	4266731	4266731
GCA_023650895.1	Providencia hangzhouensis	GCA_023650895.1		Human	2018	China	18004577	3	5067041	41.11	4647522	4647522
GCA_025583505.1	Providencia hangzhouensis	GCA_025583505.1		Animal	2019	China	YZLc5-3	105	4638983	40.37	154556	45531
GCA_026008655.1	Providencia rettgeri	GCA_026008655.1			2003	Japan	TUM1919	87	4574240	40.25	211596	55731
GCA_026571415.1	Providencia rettgeri	GCA_026571415.1		Environment	2022	Canada	V6	38	4350074	40.14	179469	58557
GCA_026571425.1	Providencia rettgeri	GCA_026571425.1		Environment	2022	Canada	V7	29	4325420	40.18	302718	80651
GCA_026571455.1	Providencia rettgeri	GCA_026571455.1		Environment	2022	Canada	V5	28	4353521	40.15	306946	96044
GCA_026571475.1	Providencia rettgeri	GCA_026571475.1		Environment	2022	Canada	V2	23	4350336	40.09	296614	133790
GCA_026571495.1	Providencia rettgeri	GCA_026571495.1		Environment	2022	Canada	V3	31	4164233	40.26	265029	80504
PR-310	Providencia hangzhouensis	JARGDE000000000		Human	2021	China	PR-310	3	4598023	40.34	4515965	4515965
SRR10728091	Providencia rettgeri	GCA_015739335.1	SRR10728091	Animal	2018	USA	PRV00015	38	4290914	40.29	698810	95719
SRR11402668	Providencia hangzhouensis		SRR11402668	Human	2019	USA	na	66	4699173	40.05	279492	118746
SRR11402674	Providencia rettgeri		SRR11402674	Human	2018	USA		90	4507617	40.49	273581	61309
SRR12352158	Providencia rettgeri		SRR12352158	Human	2020	USA	2020EP-00047	69	4545788	40.44	358874	174962
SRR13190809	Providencia hangzhouensis	GCA_016237225.1	SRR13190809	Human	2019	USA	PRV00020	51	4657732	39.97	276488	120665
SRR13191134	Providencia rettgeri	GCA_016237275.1	SRR13191134	Human	2019	USA	PRV00018	28	4220477	40.18	549285	127552
SRR13191135	Providencia rettgeri	GCA_016237305.1	SRR13191135	Human	2018	USA	PRV00017	39	4431575	40.2	397708	137333
SRR13192270	Providencia rettgeri	GCA_017693115.1	SRR13192270	Animal	2018	USA	NgirL3-3G	32	4335417	40.23	791327	181086
SRR13783186	Providencia hangzhouensis		SRR13783186	Human	2020	USA	na	58	4801273	40.59	415552	128732
SRR13964028	Providencia hangzhouensis	GCA_018019235.1	SRR13964028	Human	2020	USA	2021SY-00001	222	4782982	40.58	52260	19222
SRR14083903	Providencia hangzhouensis	GCA_018067805.1	SRR14083903	Human	2020	USA	2020EL-00094	214	4543425	40.37	49297	13537
SRR14083910	Providencia rettgeri	GCA_018067865.1	SRR14083910	Human	2020	USA	2020EL-00088	74	4421008	40.3	215186	61903
SRR14083946	Providencia hangzhouensis	GCA_018068585.1	SRR14083946	Human	2019	USA	2020EL-00052	78	4676896	40.51	246579	100655
SRR14083947	Providencia huaxiensis		SRR14083947	Human	2019	USA	2020EL-00049	129	4448577	40.54	82520	25396
SRR14083959	Providencia huaxiensis		SRR14083959	Human	2019	USA	2020EL-00036	98	4457222	40.51	272035	63804
SRR14083963	Providencia rettgeri	GCA_018068865.1	SRR14083963	Human	2019	USA	2020EL-00033	75	4502682	40.5	223134	53998
SRR14084006	Providencia hangzhouensis	GCA_018067465.1	SRR14084006	Human	2020	USA	2020EL-00114	101	4674578	40.22	273546	75727
SRR14095491	Providencia hangzhouensis		SRR14095491	Human	2020	USA	na	93	4660385	40.57	375632	64815
SRR14415550	Providencia rettgeri	GCA_018257415.1	SRR14415550	Fruit Fly	2015	USA	JGM187	55	4674511	40.29	415460	63195
SRR14415552	Providencia rettgeri	GCA_018257395.1	SRR14415552	Animal	2015	USA	JGM226	88	4670587	40.3	165276	41784
SRR14415553	Providencia rettgeri	GCA_018257455.1	SRR14415553	Animal	2015	USA	JGM76	78	4615718	40.36	184907	41567
SRR14415554	Providencia rettgeri	GCA_018257475.1	SRR14415554	Animal	2015	USA	JGM232	88	4669618	40.3	242613	47933
SRR14581014	Providencia hangzhouensis	GCA_018476845.1	SRR14581014	Human	2021	USA	2021EL-00142	145	4701390	40.67	88330	27808
SRR14613698	Providencia rettgeri	GCA_018453955.1	SRR14613698	Human	2021	USA	2021GN-00050	46	4317117	40.31	473699	124073
SRR15076402	Providencia hangzhouensis	GCA_019047885.1	SRR15076402	Human		Germany	FDAARGOS_1449	70	4718305	40.11	267722	164419
SRR15076414	Providencia rettgeri	GCA_019048105.1	SRR15076414	Human		Germany	FDAARGOS_1450	150	4556013	40.32	260448	58661
SRR15147230	Providencia hangzhouensis	GCA_019334195.1	SRR15147230	Human	2021	USA	2021EL-01140	151	4391737	40.25	63344	18579
SRR15147231	Providencia hangzhouensis	GCA_019334285.1	SRR15147231	Human	2021	USA	2021EL-01139	286	4630707	40.27	35838	8639
SRR15676382	Providencia hangzhouensis		SRR15676382	Human	2021	USA	na	75	4636073	40.26	273517	101528
SRR16108323	Providencia rettgeri	GCA_020682605.1	SRR16108323	Human	2019	Japan	FUJ80220	49	4320391	40.29	277437	105723
SRR16108349	Providencia hangzhouensis	GCA_020682445.1	SRR16108349	Human	2019	Japan	FUJ80184	109	4655719	40.21	86669	37371
SRR16292058	Providencia hangzhouensis	GCA_020523685.1	SRR16292058	Human	2021	USA	2021EL-01176	143	4965119	40.78	155533	37635
SRR16292060	Providencia rettgeri	GCA_020523725.1	SRR16292060	Human	2021	USA	2021EL-01181	92	4466352	40.6	282005	55660
SRR16492540	Providencia hangzhouensis	GCA_020551225.1	SRR16492540	Human	2021	USA	22404344	192	4788821	40.55	68070	18372
SRR16492585	Providencia rettgeri	GCA_020558335.1	SRR16492585	Human	2021	USA	na	277	4515800	40.71	39058	8892
SRR16610129	Providencia hangzhouensis	GCA_020679065.1	SRR16610129	Human	2019	USA	2019KU-00017	160	4536582	40.11	72909	25309
SRR16612701	Providencia rettgeri		SRR16612701	Human	2021	USA	2021EP-00006	115	4421430	40.49	94501	24284
SRR16617674	Providencia hangzhouensis	GCA_020680485.3	SRR16617674	Human	2021	USA	2021AS-000126	103	4624437	40.35	238642	52418
SRR16617676	Providencia hangzhouensis	GCA_020679785.3	SRR16617676	Human	2019	USA	2019AS-000123	83	4627990	40.31	239680	84368
SRR16617688	Providencia rettgeri	GCA_020680465.3	SRR16617688	Human	2021	USA	2021AS-000109	29	4578870	40.37	800533	125384
SRR16617690	Providencia hangzhouensis	GCA_020680185.3	SRR16617690	Human	2021	USA	2021AS-000106	94	4955315	40.51	225639	63206
SRR16617698	Providencia hangzhouensis	GCA_020681145.3	SRR16617698	Human	2020	USA	2020AS-000097	103	4721852	40.15	246382	78445
SRR16617700	Providencia hangzhouensis	GCA_020680765.3	SRR16617700	Human	2020	USA	2020AS-000095	89	4576302	40.37	274159	94929
SRR16617709	Providencia huaxiensis		SRR16617709	Human	2020	USA	2020AS-000084	65	4364987	40.58	752753	201008
SRR16617710	Providencia hangzhouensis	GCA_020680425.3	SRR16617710	Human	2020	USA	2020AS-000082	103	4727527	40.63	265233	70026
SRR16617714	Providencia huaxiensis		SRR16617714	Human	2020	USA	2020AS-000074	107	4552650	40.58	227560	135037
SRR16617752	Providencia rettgeri	GCA_020679605.3	SRR16617752	Human	2018	USA	2018AS-000027	210	4224136	40.39	45574	9972
SRR16617755	Providencia hangzhouensis	GCA_020680305.2	SRR16617755	Human	2018	USA	2018AS-000024	204	4724902	40.13	61447	15222
SRR16617764	Providencia hangzhouensis	GCA_020680245.3	SRR16617764	Human	2018	USA	2018AS-000016	274	4825386	40.71	42057	11341
SRR16676354	Providencia hangzhouensis		SRR16676354	Human	2019	USA	2019EP-00058	147	4696706	40.25	113401	30852
SRR16894235	Providencia hangzhouensis	GCA_020823515.1	SRR16894235	Human	2021	USA	2021GN-00002	70	4847458	40.23	229920	118709
SRR16983637	Providencia hangzhouensis	GCA_020899235.2	SRR16983637	Human	2021	USA	2021EL-01218	142	4581715	40.25	88235	29277
SRR17303947	Providencia hangzhouensis	GCA_022120175.1	SRR17303947	Human	2016	UK	250785	100	4584102	40.27	150051	49684
SRR17304087	Providencia hangzhouensis	GCA_022120905.1	SRR17304087	Human	2015	UK	88441	193	4701020	40.67	61488	13976
SRR17696404	Providencia hangzhouensis	GCA_021553455.2	SRR17696404	Human	2021	USA	2021QW-00077	108	5054252	40.6	228149	58857
SRR17849611	Providencia rettgeri	GCA_021868895.2	SRR17849611	Human	2019	USA	2019EL-00026	143	4180640	40.37	60421	17377
SRR17849619	Providencia rettgeri	GCA_021868755.2	SRR17849619	Human	2018	USA	2019EL-00017	164	4251195	40.28	60651	20418
SRR17849621	Providencia rettgeri	GCA_021868735.2	SRR17849621	Human	2018	USA	2019EL-00015	62	4441291	40.13	174561	66545
SRR18042414	Providencia rettgeri	GCA_022253515.2	SRR18042414	Human	2021	USA	2022EL-00033	65	4563149	40.36	391821	190027
SRR18050289	Providencia rettgeri	GCA_022349865.2	SRR18050289	Human	2019	USA	2022EL-00080	276	4463917	40.62	41807	9443
SRR18122738	Providencia hangzhouensis	GCA_022389065.2	SRR18122738	Human	2016	USA	2022EL-00088	277	4467633	40.31	32806	8614
SRR18122742	Providencia rettgeri	GCA_022388675.2	SRR18122742	Human	2013	USA	2022EL-00084	213	4181487	40.34	43551	12941
SRR18122743	Providencia rettgeri	GCA_022388475.2	SRR18122743	Human	2012	USA	2022EL-00083	132	4551126	40.4	70557	21613
SRR18122744	Providencia rettgeri	GCA_022387515.2	SRR18122744	Human	2012	USA	2022EL-00082	241	4348733	40.35	39232	10353
SRR18163849	Providencia rettgeri	GCA_022417375.2	SRR18163849	Human	2022	USA	2022AS-000174	48	4423193	40.39	314277	85433
SRR18163856	Providencia hangzhouensis	GCA_022416875.2	SRR18163856	Human	2022	USA	2022AS-000189	91	4620188	40.26	274160	104224
SRR18213631	Providencia hangzhouensis	GCA_022474115.1	SRR18213631	Human	2021	USA	2021HL-01171	96	4829010	40.87	146646	39958
SRR18271102	Providencia hangzhouensis	GCA_022521965.1	SRR18271102	Human	2022	USA	2022SY-00014	94	4745152	40.2	251070	73355
SRR18289737	Providencia hangzhouensis		SRR18289737	Human	2021	USA	na	110	4520950	40.29	215655	60314
SRR18435788	Providencia rettgeri	GCA_022685965.2	SRR18435788	Human	2022	USA	2022EL-00174	96	4475994	40.51	221725	43729
SRR18894592	Providencia hangzhouensis	GCA_023117855.1	SRR18894592	Human	2022	USA	2022GN-00170	55	4594412	40.15	384438	223513
SRR18923566	Providencia rettgeri	GCA_023217955.1	SRR18923566	Human	2014	Colombia	HINS RB1161	103	4349703	40.44	285372	59055
SRR18979454	Providencia hangzhouensis	GCA_023193935.1	SRR18979454	Human	2022	USA	2022AS-000191	82	4512426	40.3	274160	163889
SRR19034572	Providencia huaxiensis		SRR19034572	Human	2022	USA	na	76	4594894	40.96	403915	117950
SRR19317004	Providencia rettgeri	GCA_023514625.1	SRR19317004	Animal	2021	Mexico	80304-OTH-020	151	4433761	40.32	54062	20148
SRR19524228	Providencia rettgeri		SRR19524228			USA		48	4417872	40.42	335529	74178
SRR20700916	Providencia rettgeri	GCA_024483905.1	SRR20700916	Human	2022	USA	2022GO-0006	43	4446350	40.3	716609	100143
SRR20751196	Providencia hangzhouensis	GCA_024554985.2	SRR20751196	Human	2022	USA	2022EL-00746	71	4439495	40.24	381903	164618
SRR21019302	Providencia hangzhouensis	GCA_025028575.1	SRR21019302	Human	2022	USA	2022AS-000215	83	4720484	40.3	295178	74833
SRR21962044	Providencia hangzhouensis	GCA_025979785.1	SRR21962044	Human	2017	Australia	AUSMDU00007357	154	4664359	40.67	86774	35048
SRR22047278	Providencia hangzhouensis	GCA_025863395.2	SRR22047278	Human	2022	USA	2022EL-00963	84	4540081	40.42	306790	113970
SRR22069408	Providencia hangzhouensis	GCA_025886785.1	SRR22069408	Human	2022	USA	2022QW-00112	94	4433782	40.24	196552	45121
SRR22107976	Providencia hangzhouensis	GCA_025932375.1	SRR22107976	Human	2022	USA	2022GN-00408	47	4590914	40.13	384438	162749
SRR22450561	Providencia hangzhouensis	GCA_026533315.1	SRR22450561	Human	2022	USA	2022EL-01018	105	4905302	40.84	224319	50089
SRR22450564	Providencia hangzhouensis	GCA_026531635.1	SRR22450564	Human	2022	USA	2022EL-01015	66	4440559	40.24	262639	164618
SRR22515516	Providencia hangzhouensis	GCA_026647315.1	SRR22515516	Human	2022	USA	2022KU-00050	195	4734280	40.23	57421	17621
SRR3290652	Providencia rettgeri	GCA_003204135.1	SRR3290652				AR_0082	44	4418334	40.6	862810	145880
SRR7796531	Providencia hangzhouensis	GCA_015946245.1	SRR7796531	Environment	2017	Canada	OLC2864	297	5120432	41.16	39527	11537
SRR8198905	Providencia rettgeri	GCA_015739595.1	SRR8198905	Human	2017	USA	PRV00002	37	4255596	40.23	779342	194098
SRR8198909	Providencia hangzhouensis	GCA_015739535.1	SRR8198909	Human	2018	USA	PRV00006	94	4680365	40.07	207490	38311
SRR8810250	Providencia rettgeri	GCA_015739435.1	SRR8810250	Human	2018	USA	PRV00009	37	4534534	40.31	410912	162268
SRR9647613	Providencia hangzhouensis	GCA_015739425.1	SRR9647613	Human	2018	USA	PRV00012	69	4594230	40.11	264585	88907
